# Supplementary material for: Diet and Lifestyle Factors and Risk of Atherosclerotic Cardiovascular Disease—A Prospective Cohort Study
Source: Nutrients. 2021 Oct 27;13(11):3822. doi: 10.3390/nu13113822 (PMC8622601; doi:10.3390/nu13113822)
Supplement: Supplementary file 1 [file nutrients-13-03822-s001.zip]

Archive with 1 entries (1 files):
- nutrients-1434463-supplementary.pdf
